# Supplementary material for: Antiplatelet Effects of Flavonoid Aglycones Are Mediated by Activation of Cyclic Nucleotide-Dependent Protein Kinases
Source: Int J Mol Sci. 2024 Apr 29;25(9):4864. doi: 10.3390/ijms25094864 (PMC11084604; doi:10.3390/ijms25094864)
Supplement: Supplementary file 1 [file ijms-25-04864-s001.zip]

Archive with 1 entries (1 files):
- ijms-2964889-supplementary.pdf
